# Supplementary material for: Impaired Mitochondrial Energy Production Causes Light-Induced Photoreceptor Degeneration Independent of Oxidative Stress
Source: PLoS Biol. 2015 Jul 15;13(7):e1002197. doi: 10.1371/journal.pbio.1002197 (PMC4503542; doi:10.1371/journal.pbio.1002197)
Supplement: S1 Data — (XLSX) [file pbio.1002197.s001.xlsx]

## Sheet: Fig. 2B
	Relative ERG amplitude-normalized to control 3 day
	Control 3 Days Dark	Average ERG amplitude	SD	SEM	t-test
	0.991021	1	0.271684	0.0701485	Control /pprA - 3Days	0.0737617
	0.985625				Control /pprE - 3Days	0.477691
	0.874522				Control/pprA - 5 weeks Dark	0.380421
	0.73039				Control/pprE - 5 weeks Dark	0.766059
	0.882697				Control/pprA - 5 weeks Light-Dark	5.47974e-14
	0.805849				Control/pprE - 5 weeks Light-Dark	2.31087e-10
	0.634901				Control 5 weeks - Dark / Light-Dark	0.365051
	0.784266				pprA 5 weeks - Dark / Light-Dark	3.46863e-11
	0.894143				pprE 5 weeks - Dark / Light-Dark	8.16367e-11
	1.38213
	1.01375
	1.29094
	1.66318
	0.912321
	1.15426
	Control 5 weeks dark
	0.755733	1.12255	0.331331	0.0723024
	1.21871
	0.599338
	0.704882
	0.935837
	0.49919
	1.38647
	1.20244
	1.21584
	0.937636
	1.07457
	1.52725
	1.10907
	1.6892
	1.3137
	1.79017
	1.09192
	1.19003
	1.34945
	0.985646
	0.996378
	Control 5 weeks ligth and dark
	0.766198	1.20713	0.330402	0.0575156
	1.05691
	0.702266
	0.375332
	0.69033
	1.07278
	0.74347
	0.861768
	1.47084
	0.900274
	1.14684
	1.44778
	1.69639
	1.64195
	1.83717
	1.5122
	1.61694
	1.38164
	1.29197
	1.3962
	1.42226
	1.61924
	1.21915
	1.11978
	1.10368
	1.21302
	1.22478
	1.11543
	1.20332
	1.43273
	1.31087
	1.06995
	1.17189
	pprA 3days dark
	0.950144	0.824493	0.261856	0.0635095
	0.963388
	0.589691
	0.437874
	0.668911
	0.544399
	0.616179
	0.678312
	1.14047
	0.855882
	1.2922
	0.832337
	1.04081
	0.934284
	0.632857
	1.27765
	0.560996
	pprA 5weeks dark
	1.31011	1.04797	0.17491	0.0424219
	1.09043
	0.999442
	1.13278
	0.74625
	1.03108
	1.24004
	0.888257
	1.23686
	1.02348
	0.837978
	0.812961
	1.17472
	1.3155
	0.950635
	0.911311
	1.11365
	pprA 5weeks light and dark
	0.192612	0.454744	0.177058	0.0429428
	0.441717
	0.200297
	0.424548
	0.442779
	0.379338
	0.373697
	0.225069
	0.308621
	0.790969
	0.692619
	0.528049
	0.495102
	0.558216
	0.4512
	0.759821
	0.465997
	pprE 3days dark
	1.27894	1.0714	0.242172	0.0699091
	1.41076
	1.10853
	1.15963
	1.03878
	1.21992
	1.27152
	0.724013
	0.631549
	1.11521
	0.763909
	1.13409
	pprE 5weeks dark
	1.23142	1.09812	0.186539	0.0373079
	1.27817
	1.08579
	1.35635
	1.34741
	1.12565
	1.14098
	1.35329
	0.984626
	0.98539
	0.972614
	0.999184
	0.898782
	0.934292
	0.850754
	1.11594
	0.980534
	0.916413
	0.928152
	0.84133
	1.21151
	1.52651
	0.930196
	1.29449
	1.1632
	pprE 5weeks light dark
	0.772574	0.677355	0.216009	0.0370453
	0.514539
	0.902357
	0.303511
	0.832353
	0.84973
	0.889076
	0.743705
	0.572022
	0.514027
	0.65863
	0.249094
	0.217158
	0.495122
	0.744727
	0.937871
	0.518371
	0.476727
	0.784071
	0.738085
	0.792245
	0.783305
	0.317563
	0.588884
	0.716083
	0.821137
	1.13638
	0.67447
	0.802497
	0.713303
	0.637681
	1.00124
	0.856863
	0.474663

## Sheet: Fig. 2C
	Relavtive ERG amplitude
	Control 1week dark	Average ERG amplitude	Standard Deviation (SD)	Standerd Error Mean (SEM)		t-test
	1.28414	1	0.181013	0.0809516		Contrl/pprA 1 week dark	0.182137
	1.04915					Contrl/pprA 1 Constant light	5.05024e-06
	0.969137
	0.87356
	0.824013
	pprA 1 week dark
	1.16598	0.804768	0.235375	0.105263
	0.780613
	0.507256
	0.760004
	0.809986
	Control 1 week constant light
	1.06471	0.871183	0.103602	0.0422952
	0.833441
	0.903591
	0.773375
	0.832568
	0.81941
	pprA 1 week constant light
	0.232583	0.245924	0.0424691	0.0160518
	0.231268
	0.250997
	0.232584
	0.266123
	0.184357
	0.323556

## Sheet: Fig 3A
	Stimuli number		Stimuli number	Average- normalized ERG amplitude	SD	SEM
		ERG amplitude-normalized to the average of first stimuli	Control
Control 1	1	1.04171	1	1	0.129245	0.0578003
	2	1.05145	2	0.938962	0.0816326	0.0365072
	3	1.05174	3	0.91422	0.0989155	0.0442364
	4	1.07123	4	0.890958	0.108803	0.0486582
	5	1.042	5	0.861794	0.129288	0.0578194
	6	1.05204	6	0.867697	0.132692	0.0593418
	7	1.02252	7	0.879444	0.107103	0.0478978
	8	1.07581	8	0.862631	0.133517	0.0597108
	9	1.06149	9	0.882756	0.112863	0.0504739
	10	1.05174	10	0.901615	0.100168	0.0447966
Control 2	1	0.905921
	2	0.881276
	3	0.85176
	4	0.793606
	5	0.710807
	6	0.715385
	7	0.730289
	8	0.715288
	9	0.7675
	10	0.788735
Control 3	1	1.03684
	2	0.99924
	3	0.983265
	4	0.885854
	5	0.871827
	6	0.895595
	7	0.871827
	8	0.861794
	9	0.880983
	10	0.900466
Control 4	1	1.17322
	2	0.895887
	3	0.817959
	4	0.817959
	5	0.768961
	6	0.764675
	7	0.847474
	8	0.798184
	9	0.808218
	10	0.837733
Control 5	1	0.842311
	2	0.866956
	3	0.866372
	4	0.886146
	5	0.915369
	6	0.910791
	7	0.925111
	8	0.862086
	9	0.895595
	10	0.929397
			Stimuli number	Average - normalized ERG amplitude	SD	SEM
		ERG amplitude-normalized to the average of first stimuli	pprA
pprA 1	1	1.01872	1	1	0.0950971	0.0425287
	2	0.379318	2	0.610405	0.136006	0.0608236
	3	0.219467	3	0.451801	0.140281	0.0627357
	4	0.224337	4	0.396399	0.112197	0.0501759
	5	0.189659	5	0.330042	0.0959063	0.0428906
	6	0.165891	6	0.291012	0.0861376	0.0385219
	7	0.165598	7	0.252111	0.0717517	0.0320883
	8	0.155565	8	0.219299	0.0649505	0.0290468
	9	0.141246	9	0.203588	0.0642835	0.0287485
	10	0.150987	10	0.1975	0.0599063	0.0267909
pprA 2	1	1.04332
	2	0.67183
	3	0.462701
	4	0.393905
	5	0.355245
	6	0.296494
	7	0.233786
	8	0.175339
	9	0.165598
	10	0.146116
pprA 3	1	0.988859
	2	0.710794
	3	0.550066
	4	0.49162
	5	0.433173
	6	0.379293
	7	0.326021
	8	0.306844
	9	0.282491
	10	0.267575
pprA 4	1	1.10208
	2	0.691617
	3	0.574114
	4	0.501361
	5	0.389643
	6	0.360115
	7	0.326021
	8	0.268184
	9	0.263009
	10	0.257529
pprA 5	1	0.847023
	2	0.598467
	3	0.452655
	4	0.37077
	5	0.282491
	6	0.253268
	7	0.209128
	8	0.19056
	9	0.165598
	10	0.165293
			Stimuli number	Average - normalized ERG amplitude	SD	SEM
		ERG amplitude-normalized to the average of first stimuli	pprE
pprE 1	1	0.987918	1	1	0.188637	0.084361
	2	0.553179	2	0.571981	0.112184	0.0501703
	3	0.40657	3	0.449128	0.113828	0.0509056
	4	0.293559	4	0.353017	0.112962	0.0505182
	5	0.22263	5	0.298581	0.0836988	0.0374312
	6	0.18462	6	0.236747	0.0822086	0.0367648
	7	0.19005	7	0.224734	0.0787291	0.0352087
	8	0.1517	8	0.202878	0.0767368	0.0343177
	9	0.1629	9	0.191204	0.0662215	0.0296152
	10	0.15204	10	0.1779	0.0628045	0.028087
pprE 2	1	0.754089
	2	0.526709
	3	0.427951
	4	0.347519
	5	0.282699
	6	0.24944
	7	0.23858
	8	0.23349
	9	0.227381
	10	0.19548
pprE 3	1	1.15048
	2	0.69402
	3	0.581009
	4	0.483269
	5	0.4232
	6	0.342768
	7	0.325799
	8	0.28745
	9	0.239259
	10	0.22772
pprE 4	1	1.217
	2	0.668228
	3	0.537229
	4	0.439489
	5	0.336659
	6	0.27659
	7	0.25521
	8	0.24435
	9	0.239258
	10	0.232811
pprE 5	1	0.890518
	2	0.417769
	3	0.29288
	4	0.20125
	5	0.22772
	6	0.13032
	7	0.11403
	8	0.0973999
	9	0.0872198
	10	0.0814499

## Sheet: Fig. 3B
	Recovery preriod	ERG amplitude-normalized to Control-120 Sec	Recovery preriod	Average ERG Contrl	SD	SEM
Control 1	5 Sec	0.618591	5 Sec	0.704117	0.172756	0.0652957
	30 Sec	0.786671	30 Sec	0.915737	0.227382	0.0859423
	60 Sec	0.828033	60 Sec	0.979242	0.193858	0.0732715
	90 Sec	0.794855	90 Sec	0.963918	0.179023	0.0676645			t-test
	120 Sec	0.841965	120 Sec	1	0.159962	0.0604599			Control/pprA	0.184861	NS
									Control/pprE	0.782655	NS
Control 2	5 Sec	0.607532
	30 Sec	0.971125
	60 Sec	0.916937
	90 Sec	0.947236
	120 Sec	0.954091
Control 3	5 Sec	0.477489
	30 Sec	0.705508
	60 Sec	0.76367
	90 Sec	0.857887
	120 Sec	0.979087
Control 4	5 Sec	0.734922
	30 Sec	1.13655
	60 Sec	1.19229
	90 Sec	1.27146
	120 Sec	1.14186
Control 5	5 Sec	1.01248
	30 Sec	1.29733
	60 Sec	1.298
	90 Sec	1.14584
	120 Sec	1.24359
Control 6	5 Sec	0.659506
	30 Sec	0.732047
	60 Sec	0.927778
	90 Sec	0.815204
	120 Sec	0.789992
Control 7	5 Sec	0.8183
	30 Sec	0.780922
	60 Sec	0.927993
	90 Sec	0.914945
	120 Sec	1.04941
			Recovery preriod	Average ERG pprA	SD	SEM
pprA 1	5 Sec	0.157689	5 Sec	0.137026	0.0164331	0.00621114
	30 Sec	0.413352	30 Sec	0.426211	0.0477307	0.0180405
	60 Sec	0.609302	60 Sec	0.712175	0.0734658	0.0277675
	90 Sec	0.93883	90 Sec	0.83773	0.124247	0.046961
	120 Sec	1.07617	120 Sec	0.881236	0.15588	0.058917
pprA 2	5 Sec	0.121639
	30 Sec	0.398976
	60 Sec	0.686488
	90 Sec	0.970901
	120 Sec	1.03526
pprA 3	5 Sec	0.155035
	30 Sec	0.506019
	60 Sec	0.796628
	90 Sec	0.88509
	120 Sec	0.960727
pprA 4	5 Sec	0.132034
	30 Sec	0.391015
	60 Sec	0.738461
	90 Sec	0.839313
	120 Sec	0.79884
pprA 5	5 Sec	0.112792
	30 Sec	0.397429
	60 Sec	0.695334
	90 Sec	0.761019
	120 Sec	0.75615
pprA 6	5 Sec	0.13889
	30 Sec	0.483239
	60 Sec	0.80835
	90 Sec	0.867177
	120 Sec	0.895042
pprA 7	5 Sec	0.141102
	30 Sec	0.393447
	60 Sec	0.650659
	90 Sec	0.601783
	120 Sec	0.646457
			Recovery preriod	Average ERG pprE	SD	SEM
pprE 1	5 Sec	0.0512109	5 Sec	0.10356	0.0455508	0.018596
	30 Sec	0.215299	30 Sec	0.33817	0.305535	0.124734
	60 Sec	0.373199	60 Sec	0.681034	0.252552	0.103104
	90 Sec	0.593193	90 Sec	0.932038	0.202504	0.0826721
	120 Sec	0.897258	120 Sec	1.02084	0.138007	0.0563412
pprE 2	5 Sec	0.087272
	30 Sec	0.32519
	60 Sec	0.731251
	90 Sec	1.04363
	120 Sec	1.07351
pprE 3	5 Sec	0.185853
	30 Sec	0.388563
	60 Sec	0.729753
	90 Sec	1.0782
	120 Sec	1.13325
pprE 4	5 Sec	0.0951667
	30 Sec	0.292969
	60 Sec	0.555425
	90 Sec	0.818733
	120 Sec	0.904728
pprE 5	5 Sec	0.0849248
	30 Sec	0.40478
	60 Sec	0.883391
	90 Sec	1.0797
	120 Sec	1.00394
pprE 6	5 Sec	0.116931
	30 Sec	0.402219
	60 Sec	0.813187
	90 Sec	0.978769
	120 Sec	1.11234

## Sheet: Fig. 4K
		Dark (Arr2::GFP on rhabdomeres)					Arr2::GFP fluoresence normalized to control
	Ommatidium recorded	% differerence in fluoresence (pprA-Control )	Average	SD	SEM		Control	pprA	t-test
	1	12.0352	5.00719	13.7808	2.01013		1	1.12035	0.0164102
	2	-22.7505					1	0.772495
	3	-15.9432					1	0.840568
	4	14.4609					1	1.14461
	5	6.35121					1	1.06351
	6	-24.8614					1	0.751386
	7	13.3509					1	1.13351
	8	-3.95645					1	0.960436
	9	22.6403					1	1.2264
	10	18.283					1	1.18283
	11	-0.217062					1	0.997829
	12	2.12637					1	1.02126
	13	13.8347					1	1.13835
	14	-5.24636					1	0.947536
	15	-15.2937					1	0.847063
	16	3.88952					1	1.0389
	17	52.043					1	1.52043
	18	-8.65113					1	0.913489
	19	19.3261					1	1.19326
	20	16.4698					1	1.1647
	21	2.05682					1	1.02057
	22	9.98596					1	1.09986
	23	-3.66279					1	0.963372
	24	7.52211					1	1.07522
	25	1.71506					1	1.01715
	26	-5.65932					1	0.943407
	27	16.7949					1	1.16795
	28	-4.50136					1	0.954986
	29	-4.72778					1	0.952722
	30	25.0921					1	1.25092
	31	4.49259					1	1.04493
	32	20.0047					1	1.20005
	33	10.9253					1	1.10925
	34	-6.7628					1	0.932372
	35	-1.69854					1	0.983015
	36	-4.46235					1	0.955376
	37	14.3729					1	1.14373
	38	5.31483					1	1.05315
	39	3.17994					1	1.0318
	40	1.90363					1	1.01904
	41	14.297					1	1.14297
	42	27.3792					1	1.27379
	43	4.66646					1	1.04666
	44	2.55656					1	1.02557
	45	-4.88071					1	0.951193
	46	9.75328					1	1.09753
	47	-8.21117					1	0.917888
		Blue light 1.5 Sec (Arr2::GFP on rhabdomeres)					Arr2::GFP fluoresence normalized to control
	Ommatidium recorded	% differerence in fluoresence (pprA-Control )	Average	SD	SEM		Control	pprA	t-test
	1	-14.429	0.36841	8.03543	1.64022		1	0.85571	0.824267
	2	2.12035					1	1.0212
	3	12.4784					1	1.12478
	4	1.0989					1	1.01099
	5	-0.995473					1	0.990045
	6	6.00869					1	1.06009
	7	5.17004					1	1.0517
	8	8.78772					1	1.08788
	9	3.05041					1	1.0305
	10	-2.24429					1	0.977557
	11	6.21686					1	1.06217
	12	-4.92475					1	0.950753
	13	-3.66029					1	0.963397
	14	4.79644					1	1.04796
	15	-13.6904					1	0.863096
	16	6.38389					1	1.06384
	17	7.04377					1	1.07044
	18	-8.62771					1	0.913723
	19	10.9798					1	1.1098
	20	-15.2282					1	0.847718
	21	-1.37064					1	0.986294
	22	-2.57671					1	0.974233
	23	-7.36954					1	0.926305
	24	9.82358					1	1.09824
		Blue light 30min-> Orange light 60 min (Arr2::GFP on rhabdomeres)					Arr2::GFP fluoresence normalized to control
	Ommatidium recorded	% differerence in fluoresence (pprA-Control )	Average	SD	SEM		Control	pprA	t-test
	1	9.22487	16.0155	8.03064	1.12451		1	1.09225	3.15669e-19
	2	13.7518					1	1.13752
	3	20.5066					1	1.20507
	4	23.0143					1	1.23014
	5	46.1418					1	1.46142
	6	11.955					1	1.11955
	7	10.8777					1	1.10878
	8	11.571					1	1.11571
	9	15.3072					1	1.15307
	10	23.3341					1	1.23334
	11	16.1063					1	1.16106
	12	5.90361					1	1.05904
	13	5.38243					1	1.05382
	14	7.02228					1	1.07022
	15	19.578					1	1.19578
	16	5.92035					1	1.0592
	17	14.2679					1	1.14268
	18	23.5664					1	1.23566
	19	24.5767					1	1.24577
	20	15.7455					1	1.15746
	21	20.4084					1	1.20408
	22	8.19763					1	1.08198
	23	8.83023					1	1.0883
	24	26.8892					1	1.26889
	25	29.0512					1	1.29051
	26	21.9659					1	1.21966
	27	18.6902					1	1.1869
	28	14.9331					1	1.14933
	29	24.8877					1	1.24888
	30	23.0213					1	1.23021
	31	12.7918					1	1.12792
	32	23.0764					1	1.23076
	33	9.63135					1	1.09631
	34	7.73149					1	1.07731
	35	25.4194					1	1.25419
	36	19.8225					1	1.19823
	37	12.4293					1	1.12429
	38	12.2371					1	1.12237
	39	20.8056					1	1.20806
	40	6.02445					1	1.06024
	41	17.9138					1	1.17914
	42	3.375					1	1.03375
	43	5.46543					1	1.05465
	44	12.7672					1	1.12767
	45	5.71157					1	1.05712
	46	16.1845					1	1.16184
	47	13.3147					1	1.13315
	48	9.39317					1	1.09393
	49	22.9505					1	1.2295
	50	21.2385					1	1.21238
	51	17.8793					1	1.17879

## Sheet: Fig. 5B
	Data is normalized control dark					t-test
	Relative ERG amplitude	Average	SD	SEM		pprA dark/pprA light	1.99459e-07
	Control dark					pprA dark/pprA low Vit A food dark	0.178502
	1.28414	1	0.181013	0.0809516		pprA light /pprA low Vit A food light	2.45728e-06
	1.04915
	0.969137
	0.87356
	0.824013
	Control light
	1.06471	0.871183	0.103602	0.0422952
	0.833441
	0.903591
	0.773375
	0.832568
	0.81941
	Control low Vit A food dark
	1.0862	0.937203	0.129352	0.0646758
	0.85361
	0.871803
	Control low Vit A food light
	1.11162	0.871222	0.212897	0.122916
	0.706521
	0.795521
	pprA dark
	0.825332	0.903969	0.188624	0.0568723
	0.710248
	1.29401
	1.06997
	0.879258
	0.771189
	0.877068
	1.16598
	0.780613
	0.760004
	0.809986
	pprA light
	0.233679	0.237096	0.0421366	0.0121638
	0.287606
	0.225788
	0.207155
	0.169451
	0.232583
	0.231268
	0.250997
	0.232584
	0.266123
	0.184357
	0.323556
	pprA low Vit A food dark
	0.914991	0.789777	0.185554	0.0586772
	0.728661
	1.15021
	0.825551
	1.00991
	0.626945
	0.701037
	0.745979
	0.58376
	0.610723
	pprA low Vit A food light
	0.533561	0.585091	0.170486	0.0455643
	0.819196
	0.692709
	0.588583
	0.28366
	0.442369
	0.783678
	0.368933
	0.474593
	0.566005
	0.842648
	0.591433
	0.728221
	0.475689

## Sheet: Fig. 6A
		QPCR: Relative mtRNA levels in Control and pprA mutant larvae. Data is normalized to mitochondrial precursor RNA
		Relative quantification: normalize to precursor RNA						Fold change
			Control	pprA	SD (Control)	SD (pprA)			Control	pprA	SD (Control)	SD (pprA)	t-test (p value)
		ATPase6	7.43918	2.05472	2.13904	0.946345		ATPase6	1	0.276202	0.287537	0.127211	0.013184
		ND1	3.73606	1.07636	0.299157	0.412534		ND1	1	0.288099	0.0800728	0.110419	0.00118042
		ND2	11.4784	1.7931	3.77709	0.461049		ND2	1	0.156215	0.329061	0.0401666	0.0105856
		ND3	12.5207	1.20122	0.970936	0.229492		ND3	1	0.0959388	0.0775464	0.018329	4.04428e-05
		ND4	6.53201	1.57089	1.59508	1.10339		ND4	1	0.24049	0.244194	0.16892	0.0169085
		ND4L	19.8548	3.75947	4.62506	2.82607		ND4L	1	0.189349	0.232945	0.142337	0.0062719
		ND5	4.49949	2.02696	0.982128	0.737143		ND5	1	0.450487	0.218275	0.163828	0.0165347
		ND6	2.56076	1.18433	0.444412	0.347196		ND6	1	0.462492	0.173547	0.135583	0.0207328
		CoI	1.49656	1.69628	0.435846	0.35775		CoI	1	1.13345	0.291232	0.239048	0.990011
		CoII	4.69751	1.8629	0.935865	0.61555		CoII	1	0.396573	0.199226	0.131038	0.00847487
		ColII	7.68125	2.49189	1.88148	1.10836		CoIII	1	0.324411	0.244944	0.144294	0.0107353
		Cyt-b	12.5311	1.16873	3.64249	0.177742		Cyt-b	1	0.093267	0.290677	0.0141841	0.0056476
		lrRNA	11.0905	1.99077	3.06457	0.574808		lrRNA	1	0.179502	0.276323	0.0518288	0.00634737
		srRNA	6.75306	2.2253	1.95489	0.756705		srRNA	1	0.329524	0.289481	0.112054	0.0151154

## Sheet: Fig. 6B
Quntification of mtDNA /haploid genome
			Wt Mean	Fold change	Mean	SD
		mtDNA copy#/haploid genome
	Control	32.074	33.6132	0.954209	1	0.0662967
	Control	36.1686		1.07602
	Control	32.597		0.969767
	pprA	145.681		4.33403	4.2103	0.126427
	pprA	137.187		4.08134
	pprA	141.697		4.21552
						t-test/pvalue
						3.49838e-05

## Sheet: Fig. 6C
	QPCR: Relative mtRNA levels in Control and pprA mutant larvae. Data is normalized to RNA endoded by nuclaer gene
	Relative quantification: normalize to RP49						Fold Change
		Control	pprA	SD (Control)	SD (pprA)			Iso	pprA	SD (Control)	SD (pprA)	t-test (p value)
	ATPase6	1.30634	1.36233	0.318696	0.362352		ATPase6	1	1.04286	0.243961	0.277379	0.856304
	ND1	1.39214	1.50653	0.340017	1.98975		ND1	1	1.08216	0.244239	1.42927	0.339458
	ND2	2.58949	1.41353	1.37981	0.126457		ND2	1	0.54587	0.532847	0.0488347	0.231869
	ND3	3.02057	1.0789	0.729898	0.830689		ND3	1	0.357186	0.241642	0.275011	0.0835365
	ND4	1.22488	1.38409	0.0738383	2.56849		ND4	1	1.12997	0.0602819	2.09692	0.334769
	ND4L	4.69972	3.1909	1.20489	2.39701		ND4L	1	0.678957	0.256375	0.510033	0.573829
	ND5	1.20106	2.05748	0.209318	0.253272		ND5	1	1.71305	0.174278	0.210874	0.0108412
	ND6	2.22927	1.09575	0.386883	0.500046		ND6	1	0.491526	0.173547	0.224309	0.0803332
	Col	1.20782	5.33887	0.346492	1.04994		CoI	1	4.42026	0.286875	0.869285	0.00197901
	CoII	1.24414	1.86892	0.252551	0.206816		CoII	1	1.50218	0.202993	0.166232	0.0231289
	ColII	1.14115	1.41104	0.13122	0.306972		CoIII	1	1.23651	0.114989	0.269002	0.396748
	Cyt-b	2.91857	1.05208	0.652276	0.511469		Cyt-b	1	0.360479	0.223492	0.175247	0.0303192
	lrRNA	1.63254	1.14103	0.44349	0.141192		lrRNA	1	0.698929	0.271656	0.0864856	0.139031
	srRNA	1.08085	1.42498	0.0703423	0.320808		srRNA	1	1.31838	0.0650803	0.29681	0.20587
	preRNA	1.52942	5.69721	0.461218	3.25585		preRNA	1	3.72507	0.301563	2.12881	0.033811

## Sheet: Fig. 6D
ETC enzyme activity from larval extract
	ETC enzyme activity				Normalized to CS				Normalized to %Wt activity
C I	1	2	3		1	2	3		1	2	3		C I	Mean	SD	t-test
Control	318.2	291.74	273.35		0.862658	0.809063	0.729264		107.788	101.091	91.1206		Control	100	8.38713	0.00517526
pprA	235.82	209.2	207.09		0.490821	0.431625	0.449063		61.3275	53.931	56.1099		pprA	57.1228	3.80086
pprA;Rescue	298.36	274.16	306.17		0.901281	0.663794	0.839903		112.614	82.9402	104.945		pprA;Rescue	100.166	15.4032
C II													C II
Control	12.34	12.39	12.6		0.0334544	0.0343604	0.0336152		98.9483	101.628	99.4239		Control	100	1.4296	7.71979e-05
pprA	9.12	8.92	9.25		0.0189818	0.0184039	0.0200581		56.1426	54.4333	59.326		pprA	56.6339	2.48308
pprA;Rescue	12.62	13.11	12.62		0.0381223	0.0317418	0.0346199		112.754	93.8829	102.395		pprA;Rescue	103.011	9.45082
C III													C III
Control	363.94	359.51	373.1		0.986662	0.997005	0.995385		99.36	100.402	100.238		Control	100	0.560239	0.397718
pprA	426.74	464.33	468.19		0.88819	0.958014	1.01524		89.4436	96.475	102.238		pprA	96.0523	6.40782
pprA;Rescue	368.89	330.26	328.4		1.11434	0.799622	0.900886		112.217	80.5245	90.7221		pprA;Rescue	94.488	16.1785
C IV													C IV
Control	13.19	13.83	13.56		0.0357588	0.0383538	0.0361764		97.2685	104.327	98.4043		Control	100	3.79023	0.000454456
pprA	8.8	6.73	7.42		0.0183158	0.0138855	0.0160899		49.8212	37.7702	43.7664		pprA	43.7859	6.02555
pprA;Rescue	12.49	14.66	12.98		0.0377296	0.0354946	0.0356075		102.629	96.5499	96.8569		pprA;Rescue	98.6786	3.42471
CS													CS
Control	368.86	360.59	374.83						100.208	97.9616	101.83		Control	100	1.94268	0.000755943
pprA	480.46	484.68	461.16						130.527	131.673	125.283		pprA	129.161	3.40671
pprA;Rescue	331.04	413.02	364.53						89.9337	112.205	99.0319		pprA;Rescue	100.39	11.1977

[truncated: 17 more sheets: Fig. 6E, Fig. 6F, Figure 6G, Fig. 6H, Fig. 7D, Fig. 7E, Fig. 7F, Fig. 8D, Fig. 8E, Fig.9A, Fig9B, S3D, S5C, S7A, S7B, S7C, ETC from Mitochondria]
