# Supplementary material for: Impaired Mitochondrial Energy Production Causes Light-Induced Photoreceptor Degeneration Independent of Oxidative Stress
Source: PLoS Biol. 2015 Jul 15;13(7):e1002197. doi: 10.1371/journal.pbio.1002197 (PMC4503542; doi:10.1371/journal.pbio.1002197)
Supplement: S1 Table — (XLSX) [file pbio.1002197.s009.xlsx]

## Sheet: Sheet1
Primers used for mtRNA Qauntitative PCR
	RNA	Forward primer	Reverse Primer
1	ATPase6	CCTCAAGGAACACCCGCTAT	TAGCAGTTAATCGAACAGCTAATG
2	CoI	ATTGGCTGGAATACCTCGAC	TTCAGCTGGCGGAGTATTTT
3	CoII	AAAGTTGACGGTACACCTGGA	TGATTAGCCCCACAGATTTC
4	CoIII	ACTGTAACTTGAGCCCACCA	CCGTGGAATCCTGTTGCTAT
5	Cyt-b	ACCTGCCCATATTCAACCAG	AAGAAAATTCCGAGGGATTCA
6	lrRNA	GCGACCTCGATGTTGGATTA	AAACCAACCTGGCTTACACC
7	srRNA	CGATAATCCACGATGGACCT	TTAAATATAAGCTACACCTTGATCTGA
8	ND1	GAAGAGGGGGTTTGGCTTTA	AACGAAATCGAGGTAAAGTTCC
9	ND2	GGAGGATTACCTCCATTTTTAGG	GCGGAATAACAAATTCGTAAATAAA
10	ND3	GCTTCAATTTTATCAAAAAAAGC	AGGTAGAATTAATGCAATCTC
11	ND4	AGCAGCTCCTCCAACATTAAA	TCCAGAAAATAATTTACCATGCTG
12	ND4L	GGCTATTTTGTTTTGTTTCTAATCG	AACCTAAGGCCCCTTCACAT
13	ND5	TCGAATTGGGGATGTAGCTT	GCTGCAGGTAACCAAGAAGAA
14	ND6	AAATAAATTATATAATTTTCCCACA	AGATATTATTCGAATAGGTCC
15	PreRNA	TTGTAATTGAAAGTGTTCCTGTAAA	CATCTAATAGGTGCTATTTGTGGA
16	RP49	TCCTACCAGCTTCAAGATGAC	CACGTTGTGCACCAGGAACT
